# Supplementary material for: Recovery of non-reference sequences missing from the human reference genome
Source: BMC Genomics. 2019 Oct 16;20:746. doi: 10.1186/s12864-019-6107-1 (PMC6796347; doi:10.1186/s12864-019-6107-1)
Supplement: Supplementary file 1 — Additional file 1. Table showing the information of 31 de novo assemblies used in this study. [file 12864_2019_6107_MOESM1_ESM.xlsx]

## Sheet: Supplementary table 1
Additional file 1. Table showing the information of 31 de novo assemblies used in this study
Assembly name	Technology	Population	Ethnic group	Gender	Assembly level	Total sequence length	Contig N50	Release date	Genome coverage	Genbank No.	Final unaligned sequences (Mb)	BUSCO	LINE	LTR	DNA	SINE	TE content ratio
HG01352	PacBio	American	Colombian	female	Contig	2884526810	21644977	2018-07-02	74.6x	GCA_002209525.2	13	94.5	630989167	268397809	109952830	386392634	0.518781
HG00733	PacBio RSII	American	Puerto Ricans	female	Contig	2882001880	22162569	2017-06-26	80x	GCA_002208065.1	13.4	94.7	629999069	268114897	109954458	386038049	0.518927
AK1	PacBio	East Asian	Korean	male	Scaffold	2904207228	18080262	2016-10-13	101.0x	GCA_001750385.2	8.7	95.1	627991264	268268636	109469408	384487625	0.512498
ASM185674v1	PacBio	East Asian	Chinese	male	Contig	2908568123	8583694	2016-10-11	102.0x	GCA_001856745.1	6.5	94.6	638215282	273399670	111043149	389690166	0.518617
HG00514	PacBio RSII	East Asian	South Chinese	female	Chromosome	3094330096	29396877	2018-05-22	80.0x	GCA_002180035.3	10.9	94.8	627997837	267041929	109526372	384091502	0.480223
HG02059	PacBio RSII	East Asian	Vietnam	female	Contig	2898275003	25293151	2018-04-24	78.35x	GCA_003070785.1	16.1	94.4	632693607	268955731	110208600	386823720	0.519246
HX1	PacBio; BioNano	East Asian	Chinese	male	Scaffold	2934082568	8325012	2016-10-21	103.0x	GCA_001708065.2	10.4	94.2	628903562	269320462	109911585	386216201	0.513046
NA19240	PacBio	African	Yoruba	female	Chromosome	3088495238	29140631	2017-07-19	73x	GCA_001524155.4	9.6	94.7	630300083	268282103	109825946	385350125	0.480599
NA24385	PacBio	European	Caucasian	male	Contig	2987970536	4525162	2016-01-28	70.0x	GCA_001542345.1	6.5	94.8	646915173	277023646	112031311	393610494	0.526781
PacBioCHM1	PacBio	European	Caucasian	-	Contig	2996426293	26899841	2015-09-22	61.0x	GCA_001297185.1	23.2	94.8	641337377	273480372	111382511	392429117	0.526238
NA12878	PacBio RSII	European	Caucasian	female	Chromosome	3088210890	16821028	2018-02-09	75x	GCA_002077035.3	11.2	94.4	627896684	266961643	109478682	383144058	0.477118
ASM101398v1	PacBio; Bionano Genomics	European	Caucasian	female	Scaffold	3176574379	1557716	2015-05-29	44.0x	GCA_001013985.1	15.1	90.3	658646793	280894809	114253794	401699564	0.497645
CHM13	PacBio; Illumina	European	Caucasian	female	Contig	2875999248	29260714	2018-01-16	76.3x	GCA_002884485.1	11.6	95.1	627353584	266453369	109432360	383615701	0.521431
NA19434	PacBio RSII	African	Luhyas	female	Contig	2864262081	21513396	2018-01-10	73x	GCA_002872155.1	10.7	95.2	628176143	266976228	109546551	384158956	0.518334
YRI	PacBio; Illumina	African	Yoruba	female	Contig	2878063574	6605884	2018-01-16	123.0x	GCA_002884475.1	11.9	94.5	630053266	267955600	109886024	385601818	0.519419
HG03486	PacBio Sequel	African	Mende	female	Contig	2868126131	5301524	2018-05-02	68.12x	GCA_003086635.1	9.9	94.8	632842957	268975970	110020366	386656424	0.516398
GM12878	Nanopore	European	Caucasian	female	Contig	2866880913	7667013	2017-10-25	35x	GCA_900232925.1	30.8	94.1	624894689	266076231	109426028	377074582	0.515306
ASM311289v1	Illumina HiSeq	African	Mandinka	male	Scaffold	2914887401	115574	2018-05-10	56x	GCA_003112895.1	2.4	94.5	623397782	269929681	110144777	382225521	0.497367
ASM311281v1	Illumina HiSeq	African	Lucians	female	Scaffold	2867533578	122878	2018-05-10	67x	GCA_003112815.1	2.5	94.6	617495133	265505440	109207061	381267197	0.500944
ASM311285v1	Illumina HiSeq	African	Esan in Nigeria	male	Scaffold	2877640278	118644	2018-05-11	55x	GCA_003112855.1	2.4	94.4	617212352	267338978	109053576	379730411	0.499187
ASM311317v1	Illumina HiSeq	American	Peruvian	female	Scaffold	2892540104	120753	2018-05-10	61x	GCA_003113175.1	2.3	94.4	622504249	267051546	110038339	382818903	0.499484
ASM311287v1	Illumina HiSeq	American	Mexico	male	Scaffold	2908490085	119815	2018-05-10	64x	GCA_003112875.1	2.4	94.7	625133894	270644582	110155491	382906509	0.499758
ASM311295v1	Illumina HiSeq	East Asian	Chinese	female	Scaffold	2907651190	118797	2018-05-10	71x	GCA_003112955.1	2.3	94.3	625372093	268792912	110555562	384098319	0.499631
ASM311311v1	Illumina HiSeq	East Asian	Tai	female	Scaffold	2863324351	126266	2018-05-10	63x	GCA_003113115.1	2.3	94.5	617659693	265256897	109047384	379783989	0.500662
ASM311283v1	Illumina HiSeq	East Asian	Japanese	male	Scaffold	2864641133	116184	2018-05-10	65x	GCA_003112835.1	2.4	94.8	620007218	266939798	109086640	379418614	0.502458
ASM311323v1	Illumina HiSeq	European	British	female	Scaffold	2935515687	122283	2018-05-10	58x	GCA_003113235.1	2.2	94.2	636341264	272444063	112144603	386740406	0.501064
ASM311321v1	Illumina HiSeq	European	Polack	female	Scaffold	2854964478	119725	2018-05-10	62x	GCA_003113215.1	2.2	94.4	618266774	265401374	108982371	379123656	0.502289
ASM311293v1	Illumina HiSeq	European	Italian	female	Scaffold	2885579716	104318	2018-05-10	60x	GCA_003112935.1	2	94.1	614869274	266460998	109979351	380856500	0.496553
ASM311291v1	Illumina HiSeq	South Asian	Gujarati	female	Scaffold	2882360800	123932	2018-05-10	66x	GCA_003112915.1	2.3	94.5	621412077	267253511	109747437	384620100	0.501755
ASM311297v1	Illumina HiSeq	South Asian	Sri Lankan	female	Scaffold	2865889243	117667	2018-05-10	64x	GCA_003112975.1	2.2	94.5	616866513	264880670	108917752	378902277	0.499549
HuRef	Sanger	European	Caucasian	male	Chromosome	2844000504	108431	2007-09-24	-	GCA_000002125.2	2.7	94.6	625343357	267065597	108963903	377802535	0.508214
