# Supplementary material for: Recovery of non-reference sequences missing from the human reference genome
Source: BMC Genomics. 2019 Oct 16;20:746. doi: 10.1186/s12864-019-6107-1 (PMC6796347; doi:10.1186/s12864-019-6107-1)
Supplement: Supplementary file 11 — Additional file 11. Table showing the list of public RNA-seq data used in this study. [file 12864_2019_6107_MOESM11_ESM.xlsx]

## Sheet: Sheet1
Additional file 11. Table showing the list of public RNA-seq data used in this study.
BioSample	Population	Tissue	SRA_Sample	Mapping_Ratio	Reference
SAMEA1573146	CEU	lymphoblastoid cell	ERS185107	40,634,866 (96.14%)	Geuvadis project
SAMEA1573413	CEU	lymphoblastoid cell	ERS185067	51,782,490 (97.47%)	Geuvadis project
SAMEA1573274	CEU	lymphoblastoid cell	ERS185180	54,344,590 (96.51%)	Geuvadis project
SAMEA1573516	CEU	lymphoblastoid cell	ERS185031	56,970,633 (94.41%)	Geuvadis project
SAMEA1573342	CEU	lymphoblastoid cell	ERS185493	62,248,068 (97.11%)	Geuvadis project
SAMEA1573131	CEU	lymphoblastoid cell	ERS185346	67,018,940 (95.38%)	Geuvadis project
SAMEA1573403	CEU	lymphoblastoid cell	ERS185160	66,848,662 (94.71%)	Geuvadis project
SAMEA1573089	FIN	lymphoblastoid cell	ERS185245	30,336,247 (96.16%)	Geuvadis project
SAMEA1573525	FIN	lymphoblastoid cell	ERS185225	33,860,416 (94.39%)	Geuvadis project
SAMEA1573539	FIN	lymphoblastoid cell	ERS185398	49,400,694 (94.88%)	Geuvadis project
SAMEA1573410	FIN	lymphoblastoid cell	ERS185299	52,358,701 (97.18%)	Geuvadis project
SAMEA1573330	FIN	lymphoblastoid cell	ERS185491	55,831,521 (95.6%)	Geuvadis project
SAMEA1573371	FIN	lymphoblastoid cell	ERS185418	58,785,811 (97.12%)	Geuvadis project
SAMEA1573394	FIN	lymphoblastoid cell	ERS185089	61,423,681 (96.79%)	Geuvadis project
SAMEA1573303	GBR	lymphoblastoid cell	ERS185453	42,965,728 (96.36%)	Geuvadis project
SAMEA1573172	GBR	lymphoblastoid cell	ERS185086	46,256,293 (96.28%)	Geuvadis project
SAMEA1573185	GBR	lymphoblastoid cell	ERS185085	46,442,720 (95.1%)	Geuvadis project
SAMEA1573545	GBR	lymphoblastoid cell	ERS185490	52,398,504 (95.76%)	Geuvadis project
SAMEA1573477	GBR	lymphoblastoid cell	ERS185276	54,498,685 (95.22%)	Geuvadis project
SAMEA1573277	GBR	lymphoblastoid cell	ERS185206	85,786,028 (94.63%)	Geuvadis project
SAMEA1573301	TSI	lymphoblastoid cell	ERS185116	23,144,299 (92.45%)	Geuvadis project
SAMEA1573514	TSI	lymphoblastoid cell	ERS185289	28,615,811 (92.45%)	Geuvadis project
SAMEA1573161	TSI	lymphoblastoid cell	ERS185108	30,905,912 (91.76%)	Geuvadis project
SAMEA1573447	TSI	lymphoblastoid cell	ERS185407	31,483,482 (91.99%)	Geuvadis project
SAMEA1573335	TSI	lymphoblastoid cell	ERS185455	31,955,957 (90.93%)	Geuvadis project
SAMEA1573111	TSI	lymphoblastoid cell	ERS185081	37,076,967 (91.83%)	Geuvadis project
SAMEA1573334	TSI	lymphoblastoid cell	ERS185306	37,945,824 (92.75%)	Geuvadis project
SAMEA1573254	YRI	lymphoblastoid cell	ERS185124	26,498,782 (93.51%)	Geuvadis project
SAMEA1573228	YRI	lymphoblastoid cell	ERS185100	27,008,729 (95.07%)	Geuvadis project
SAMEA1573135	YRI	lymphoblastoid cell	ERS185268	26,580,540 (92.39%)	Geuvadis project
SAMEA1573209	YRI	lymphoblastoid cell	ERS185294	27,878,032 (92.17%)	Geuvadis project
SAMEA1573271	YRI	lymphoblastoid cell	ERS185055	28,782,801 (93.88%)	Geuvadis project
SAMEA1573293	YRI	lymphoblastoid cell	ERS185193	29,588,423 (94.29%)	Geuvadis project
SAMEA1573465	YRI	lymphoblastoid cell	ERS185406	29,222,697 (91.93%)	Geuvadis project
SAMEA1573134	YRI	lymphoblastoid cell	ERS185028	29,920,592 (91.42%)	Geuvadis project
SAMEA1573520	YRI	lymphoblastoid cell	ERS185327	31,123,870 (94.63%)	Geuvadis project
SAMEA1573537	YRI	lymphoblastoid cell	ERS185369	31,099,403 (92.69%)	Geuvadis project
SAMEA1573532	YRI	lymphoblastoid cell	ERS185409	31,292,911 (92.24%)	Geuvadis project
SAMEA1573179	YRI	lymphoblastoid cell	ERS185049	34,043,732 (92.77%)	Geuvadis project
SAMEA1573229	YRI	lymphoblastoid cell	ERS185199	33,874,882 (91.85%)	Geuvadis project
SAMEA1573383	YRI	lymphoblastoid cell	ERS185377	34,408,539 (93.28%)	Geuvadis project
SAMEA1573407	YRI	lymphoblastoid cell	ERS185088	35,834,816 (93.72%)	Geuvadis project
SAMEA1573308	YRI	lymphoblastoid cell	ERS185373	35,429,507 (91.44%)	Geuvadis project
SAMEA1573176	YRI	lymphoblastoid cell	ERS185336	49,387,297 (93.7%)	Geuvadis project
SAMN02225867	CHB	-	SRS455348	10,153,905 (93.3%)	ieASV transcriptome project
SAMN02225868	CHB	-	SRS455350	10,648,565 (93.04%)	ieASV transcriptome project
SAMN02225869	CHB	-	SRS455351	11,274,596 (96.99%)	ieASV transcriptome project
SAMN02225870	CHB	-	SRS455353	10,837,674 (93.64%)	ieASV transcriptome project
SAMN02225871	CHB	-	SRS455354	10,716,274 (96.56%)	ieASV transcriptome project
SAMN02225872	CHB	-	SRS455356	10,887,512 (95.96%)	ieASV transcriptome project
SAMN02225873	CHB	-	SRS455358	10,896,630 (96.78%)	ieASV transcriptome project
SAMN02225874	CHB	-	SRS455359	10,086,893 (92.75%)	ieASV transcriptome project
SAMN02225877	CEU	-	SRS455362	10,181,419 (96.32%)	ieASV transcriptome project
SAMN02225878	CEU	-	SRS455364	10,256,904 (96.21%)	ieASV transcriptome project
SAMN02225879	CEU	-	SRS455365	9,440,805 (92.43%)	ieASV transcriptome project
SAMN02225880	CEU	-	SRS455366	8,873,603 (93%)	ieASV transcriptome project
SAMN02225881	CEU	-	SRS455367	10,120,453 (96.68%)	ieASV transcriptome project
SAMN02225882	CEU	-	SRS455368	10,138,157 (96.7%)	ieASV transcriptome project
SAMN02225883	CEU	-	SRS455370	10,093,004 (96.53%)	ieASV transcriptome project
SAMN02225884	CEU	-	SRS455371	10,153,312 (96.34%)	ieASV transcriptome project
SAMEA2145240	-	thyroid	ERS326993	34,408,706 (95.02%)	Fagerberg L et al., "Analysis of the human tissue-specific expression by genome-wide integration of transcriptomics and antibody-based proteomics.", Mol Cell Proteomics, 2013 Dec 5;13(2):397-419
SAMEA2145313	-	thyroid	ERS327005	60,783,009 (95.14%)	Fagerberg L et al., "Analysis of the human tissue-specific expression by genome-wide integration of transcriptomics and antibody-based proteomics.", Mol Cell Proteomics, 2013 Dec 5;13(2):397-421
SAMEA2159931	-	thyroid	ERS327012	84,910,994 (95.59%)	Fagerberg L et al., "Analysis of the human tissue-specific expression by genome-wide integration of transcriptomics and antibody-based proteomics.", Mol Cell Proteomics, 2013 Dec 5;13(2):397-424
SAMEA2158188	-	testis	ERS326963	71,391,555 (96.55%)	Fagerberg L et al., "Analysis of the human tissue-specific expression by genome-wide integration of transcriptomics and antibody-based proteomics.", Mol Cell Proteomics, 2013 Dec 5;13(2):397-412
SAMEA2148093	-	testis	ERS326984	75,781,824 (95.65%)	Fagerberg L et al., "Analysis of the human tissue-specific expression by genome-wide integration of transcriptomics and antibody-based proteomics.", Mol Cell Proteomics, 2013 Dec 5;13(2):397-416
SAMEA2148874	-	testis	ERS327016	87,706,628 (96.72%)	Fagerberg L et al., "Analysis of the human tissue-specific expression by genome-wide integration of transcriptomics and antibody-based proteomics.", Mol Cell Proteomics, 2013 Dec 5;13(2):397-426
SAMEA2145893	-	skin	ERS326932	50,825,994 (92.7%)	Fagerberg L et al., "Analysis of the human tissue-specific expression by genome-wide integration of transcriptomics and antibody-based proteomics.", Mol Cell Proteomics, 2013 Dec 5;13(2):397-406
SAMEA2163623	-	skin	ERS326943	29,626,598 (91.58%)	Fagerberg L et al., "Analysis of the human tissue-specific expression by genome-wide integration of transcriptomics and antibody-based proteomics.", Mol Cell Proteomics, 2013 Dec 5;13(2):397-408
SAMEA2147596	-	skin	ERS327007	51,637,504 (89.68%)	Fagerberg L et al., "Analysis of the human tissue-specific expression by genome-wide integration of transcriptomics and antibody-based proteomics.", Mol Cell Proteomics, 2013 Dec 5;13(2):397-422
SAMEA2147920	-	lung	ERS326952	43,973,448 (92.58%)	Fagerberg L et al., "Analysis of the human tissue-specific expression by genome-wide integration of transcriptomics and antibody-based proteomics.", Mol Cell Proteomics, 2013 Dec 5;13(2):397-409
SAMEA2144333	-	lung	ERS327011	54,910,801 (93.35%)	Fagerberg L et al., "Analysis of the human tissue-specific expression by genome-wide integration of transcriptomics and antibody-based proteomics.", Mol Cell Proteomics, 2013 Dec 5;13(2):397-423
SAMEA2158569	-	lung	ERS327020	46,983,762 (92.66%)	Fagerberg L et al., "Analysis of the human tissue-specific expression by genome-wide integration of transcriptomics and antibody-based proteomics.", Mol Cell Proteomics, 2013 Dec 5;13(2):397-428
SAMEA2145122	-	liver	ERS326939	23,833,161 (96.4%)	Fagerberg L et al., "Analysis of the human tissue-specific expression by genome-wide integration of transcriptomics and antibody-based proteomics.", Mol Cell Proteomics, 2013 Dec 5;13(2):397-407
SAMEA2155590	-	liver	ERS326962	38,484,550 (95.75%)	Fagerberg L et al., "Analysis of the human tissue-specific expression by genome-wide integration of transcriptomics and antibody-based proteomics.", Mol Cell Proteomics, 2013 Dec 5;13(2):397-411
SAMEA2162895	-	liver	ERS326991	59,945,867 (95.89%)	Fagerberg L et al., "Analysis of the human tissue-specific expression by genome-wide integration of transcriptomics and antibody-based proteomics.", Mol Cell Proteomics, 2013 Dec 5;13(2):397-418
SAMEA2159080	-	kidney	ERS327015	43,896,083 (95.98%)	Fagerberg L et al., "Analysis of the human tissue-specific expression by genome-wide integration of transcriptomics and antibody-based proteomics.", Mol Cell Proteomics, 2013 Dec 5;13(2):397-425
SAMEA1970526	-	kidney	ERS327021	32,770,443 (96.08%)	Fagerberg L et al., "Analysis of the human tissue-specific expression by genome-wide integration of transcriptomics and antibody-based proteomics.", Mol Cell Proteomics, 2013 Dec 5;13(2):397-429
SAMEA2162328	-	kidney	ERS327022	28,450,585 (96.01%)	Fagerberg L et al., "Analysis of the human tissue-specific expression by genome-wide integration of transcriptomics and antibody-based proteomics.", Mol Cell Proteomics, 2013 Dec 5;13(2):397-430
SAMEA2151741	-	heart	ERS326973	61,250,639 (93.74%)	Fagerberg L et al., "Analysis of the human tissue-specific expression by genome-wide integration of transcriptomics and antibody-based proteomics.", Mol Cell Proteomics, 2013 Dec 5;13(2):397-413
SAMEA2154361	-	heart	ERS326979	51,892,904 (90.87%)	Fagerberg L et al., "Analysis of the human tissue-specific expression by genome-wide integration of transcriptomics and antibody-based proteomics.", Mol Cell Proteomics, 2013 Dec 5;13(2):397-415
SAMEA2159607	-	heart	ERS326987	60,309,590 (95.93%)	Fagerberg L et al., "Analysis of the human tissue-specific expression by genome-wide integration of transcriptomics and antibody-based proteomics.", Mol Cell Proteomics, 2013 Dec 5;13(2):397-417
SAMEA2145743	-	cerebral	ERS326996	46,051,469 (95%)	Fagerberg L et al., "Analysis of the human tissue-specific expression by genome-wide integration of transcriptomics and antibody-based proteomics.", Mol Cell Proteomics, 2013 Dec 5;13(2):397-420
SAMEA2157437	-	cerebral	ERS327019	53,956,499 (94.8%)	Fagerberg L et al., "Analysis of the human tissue-specific expression by genome-wide integration of transcriptomics and antibody-based proteomics.", Mol Cell Proteomics, 2013 Dec 5;13(2):397-427
SAMEA2154665	-	cerebral	ERS327024	30,225,440 (96.16%)	Fagerberg L et al., "Analysis of the human tissue-specific expression by genome-wide integration of transcriptomics and antibody-based proteomics.", Mol Cell Proteomics, 2013 Dec 5;13(2):397-431
SAMEA2154125	-	adipose	ERS326933	53,270,066 (89.26%)	Fagerberg L et al., "Analysis of the human tissue-specific expression by genome-wide integration of transcriptomics and antibody-based proteomics.", Mol Cell Proteomics, 2013 Dec 5;13(2):397-406
SAMEA2153980	-	adipose	ERS326953	27,501,461 (96.76%)	Fagerberg L et al., "Analysis of the human tissue-specific expression by genome-wide integration of transcriptomics and antibody-based proteomics.", Mol Cell Proteomics, 2013 Dec 5;13(2):397-410
SAMEA2142680	-	adipose	ERS326974	38,667,992 (90.33%)	Fagerberg L et al., "Analysis of the human tissue-specific expression by genome-wide integration of transcriptomics and antibody-based proteomics.", Mol Cell Proteomics, 2013 Dec 5;13(2):397-414
